# Supplementary material for: The AGCES Classification System for Endometriosis: Integrating Adenomyosis with Genital and Extragenital Staging—An Expert Consensus Framework from the American & Global College of Endometriosis Specialists (AGCES)
Source: J Clin Med. 2026 Apr 10;15(8):2871. doi: 10.3390/jcm15082871 (PMC13116373; doi:10.3390/jcm15082871)
Supplement: Supplementary file 1 [file jcm-15-02871-s001.zip]

Archive with 1 entries (1 files):
- jcm-4194708-supplementary.pdf
